# Supplementary material for: Evolution of high-sensitivity troponin-T and echocardiography parameters in patients undergoing high efficiency on-line hemodiafiltration versus conventional low-flux hemodialysis
Source: PLoS One. 2019 Oct 22;14(10):e0223957. doi: 10.1371/journal.pone.0223957 (PMC6804981; doi:10.1371/journal.pone.0223957)
Supplement: S1 File — (XLSX) [file pone.0223957.s001.xlsx]

## Sheet: Feuil1
numero	rando 1 HDF	PCI	PAC	IM	MCAS	DB	insuline	HTA	MVAS	FA	ICT_AVC	tabac actif	tabac ancien	greffe	genre 1 M	ethnie	cause dialyse	access	BMI	BSA	temps par séance	nbre séance par semaine	UF	KT/V	vol conv	nbre anti-HTA	ASA	bbloq	statine	IECA	BRA	CRP	ALB	beta2macro	dead 0 1 oct 2014	dead 1 year	motif fin	greffe rein 0 1	masse T0	LVEF T0	tropo T0 valeur	masse VG T12	LVEF T12	tropoT12 valeur	alb T12	CRP T12	B2macrog T12	delta tropo	delta LVEF
1	0	0	0	0	0	0	0	1	0					0	0	4	2	2	23.3	1.57	4	3	0.72	2	0.72	1	1	0	1	0	0	1.13	36	19.4	0	0		0	70	70	28	79	60	32	33	0.4	21.8	4	-10
2	0				1	1	1	1	1						1	1	1	2	23.95	1.93	4	3	2.62	1.36	2.62	1	0	1	1	0	0	3.63	40	21.9	1	1	1	0	126	60	91
3	0	0	0	0	0	1	0	1	1	0	0	0		0	1	1	4	2	23.94	1.8	4	3	1.69	1.64	1.69	1	1	1	1	0	0	4	33	18.8	0	0		0	125	65	47	123	65	90	35	1.64	26.2	43	0
4	0	1	0	1	1	0	0	1	0	0	0			0	1	1	5	1	28.23	1.84	3.5	3	3.9	1.39	3.9	0	1	0	1	0	0	8.42	41	20.1	1	0	1	0	154	35	36	185	45	46	39	10.1	28.7	10	10
5	0	1	1		1	0	0	1	1	1	1	1	1	0	1	1	3	2	22.06	1.78	4	3	3.7	1.65	3.7	2	1	1	1	1	0	9.18	38	53.9	1	0	1	0	189.8	60	119	212.7	65	324	38	23.9	48.4	205	5
6	0	0	0	0	0	1	0	1	1	0	1	1	1	0	1	1	1	1	27.9	2.03	4	3	0.9	1.37	0.9	3	0	1	0	0	1	1.14	28	20	1	1	1	0	127	60	61
7	0	0	0		1	1	1	1	1	0	1	0	1	0	1	1	1	2	32.05	1.98	4	3	3.73	1.61	3.73	2	1	1	1	0	0	7.15	38	51.9	0	0		0	91	65	100	141	60	153	30	26.2	42.6	53	-5
8	0	0	0	0	1	1	1	1	0	0		0		0	1	2	1	2	24.8	1.95	4	3	4.01	1.41	4.01	1	1	1	1	0	0	6.26	33	64	1	1	1	0	110	65	130
9	0	0	0	0	0	0	0	0	0					0	0	1	8	1	31.37	1.76	3.5	3	2.8	1.53	2.8	0	0	0	0	0	0	8.12	34	35.3	0	0	3	0	71	59	61
10	0	0	0	0	0	1	0	1	0	0	1	0	1	0	1	1	1	2	38.24	2.03	4	3	2.82	1.32	2.82	0	1	0	1	0	0	4.19	40	19.3	0	0		0	125	60	41	121.8	65	45	43	21.5	18.8	4	5
11	0	0	1		1	1	1	1	1	1	0	0		0	0	1	1	2	26.6	1.68	4	3	4	1.76	4	2	1	1	1	1	0	25.6	32	48.6	1	0	2	0	157	55	86	171	55	302	26	4.52	38	216	0
12	0	0	0	0	0	1	1	1	0	1	0	0	1	0	1	2	1	1	22.85	1.93	3.5	3	3.82	1.36	3.82	1	0	0	1	1	0	1.41	38	40.7	0	0	4	1	88.2	65	96	65.8	65	74	38	4.12	41.2	-22	0
13	0	1	0		1	1	0	1	1	0		0		0	1	3	1	2	37.73	2.03	4	3	3.28	1.35	3.28	1	1	1	0	0	0	1	37	19.3	0	0		0	86.2	53	44	124.7	65	55	38	1.3	16.8	11
14	0	0	0	0	0	1	0	1	0	0	0	0		0	1	2	2	1	24.1	1.86	4	3	2.1	1.87	2.1	1	0	0	1	0	0	1.81	36	30.2	0	0		0	53	60	46	57	65		35	5.39	32.9		5
15	0	0	0	0	1	1	1	1	0	0	0	0	1	1	0	1	6	3	41.88	1.91	3.5	3	3.3	1.3	3.3	0	1	0	0	0	0	8.65	39	34.2	0	0		0	84	60	42	95.7	71	84	37	10.5	27.2	42	11
16	0	0	0	0	0	1	1	1	0	0	0	0	0	0	1	2	1	2	26.5	1.79	4	3	3.51	1.49	3.51	4	0	0	0	0	1	5.56	34	23.7	0	0		0	130	75	115	144	65	101	39	0.49	25.1	-14	-10
17	0	0	0	0	0	1	0	1	0	0	0	0		0	1	2	3	1	23.44	1.89	4	3	4.1	1.3	4.1	3	0	0	1	0	0	3.5	41	22.4	0	0	4	1	83	56	23	108.8	70	42	34	106	49.6	19	14
18	0				0	1	1	1	1						1	2	3	2	21.65	1.82	3.5	3	2.5	1.42	2.5	3	0	1	0	1	0	1	33	31.6	1	1	1	0	91	65	60
19	0	0	0	0	0	1	0	1	0	0	0	0		0	1	3	3	2	29.05	1.94	4	3	2.3	1.39	2.3	3	1	0	1	0	1	8.75	39	16.5	0	0		0	130	65	36	126	65	33	35	9.64	24.9	-3	0
20	0	0	0	0	0	0	0	1	1	1	1			0	1	1	7	1	27.02	1.82	3.5	3	1.4	1.57	1.4	1	1	1	0	0	0		34		0	0		0	81	65	35	75	60	45	32	14.9	28.7	10	-5
21	0	0	0		0	0	0	1	0			0		0	1	3	6	2	23.6	1.91	4	3	3.7	1.5	3.7	2	1	1	0	0	0	21.4	37	54.9	1	0	5	0	159	65	79	110	65	104	35	5.29	42.8	25	0
22	0	0	1	1	1	1	0	1	1	0	0	0	1	0	1	1	2	2	32.15	2.08	4	3	1.92	1.54	1.92	1	1	1	1	0	0	4	32	15.9	0	0		0	95	60	34	100	55	50	31	2.97	16.6	16	-5
23	0	0			1	0	0	1	1						1	1	3	1	25.01	1.87	3.5	3	4.83	1.35	4.83	4	1	1	0	1	0	54	35	47.4	1	0	1	0	120.3	57	97		57	70	32	61.7	58.8	-27	0
24	0	0	0	0	0	0	0	1	1	1	1	0	0	0	0	5	8	1	36.7	2.2	4	3	3.19	1.51	3.19	1	0	1	1	0	0	14.2	33	38.8	0	0		0	82	50	37	86	55	48	35	6.96	36.9	11	5
25	0	1	0		1	0	0	1	0						1	7	1	2	23.19	1.56	3.5	3	4.23	1.51	4.23	1	0	0	0	0	0	2.43	38	25.9	1	1	1	0	103.1	60	99
26	0	0	0	1	1	0	0	1	1	0	1	0	1	0	1	1	1	2	25.46	1.99	4	3	3.5	1.27	3.5	1	1	1	0	0	0	6.51	34	41.9	1	0	1	0	127.4	52	67	147.1	65	49	37	3.96	40.9	-18	13
27	0				1	0	0	1	0						1	1	8	1	25.12	1.99	4	3	0.6	1.43	0.6	0	1	0	0	0	0	5.75	36	17.9	1	0	1	0	110.5	70	65	163.8	65	90	35	5.17	32.8	25	-5
28	0	0	0	0	0	0	0	0	0						0	1	8	1	20.64	1.33	3	3	2.8	1.51	2.8	0	0	0	0	0	0	74.6	34	66.6	1	1	2	0	173.9	55	83
29	0	0	0	0	0	0	0	1	0	0	0	0		0	0	2	4	2	22.98	1.52	3.5	3	3.2	1.48	3.2	1	0	1	0	0	0	1.6	39	47.3	0	0	4	1	102	60	9
30	0	0	0	0	0	1	1	1	1					0	1	6	1	2	23.7	1.76	3	3	1.9	1.3	1.9	1	0	0	0	0	0	4.88	40	21.5	0	0	3	0	91.2	65	30	74	65	38	40	7.12	24.2	8	0
31	0	0	1		1	1	1	1	0	0	1	0		0	0	7	1	1	26.41	1.83	3.5	3	3.5	1.46	3.5	2	1	1	0	0	1	3.19	37	37	1	0	5	0	82.2	48	125	79.8	65	150	37	5.19	39.5	25	17
32	0	0	0	1	1	1	0	1	1	0	0	1		0	1	1	2	2	28.6	2.02	4	4	4	1.43	4	2	0	0	0	0	1	3.72	38	50.1	1	0	2	0	152	55	55				36	5.08	52.7
33	0	0	0	0	0	0	0	1	0			0		1	0	4	8	2	19.4	1.31	4	3	3.22	2.27	3.22	2	0	1	0	1	0	0.23	36	55.1	0	0		0	96	65	28	66	65		38	0.32	59.5		0
34	0	0	0	0	1	1	1	1	0	0	0	0		0	0	6	1	2	32.4	1.73	4	3	1.6	1.63	1.6	1	1	1	1	0	0	4	37	12.9	0	0	4	1	116	60	72
35	0	1	0	1	1	1	1	1	0	0	1	1	1	0	0	1	1	1	19.6	1.34	3	3	1.37	1.64	1.37	4	0	1	1	0	1	2.77	36	15.8	0	0		0	117	60	32	90	60	25	35	2.37	15.4	-7	0
36	0	0	0	0	0	0	0	1	0	0	0			0	0	4	3	2	19.91	1.43	3.25	3	3.1	1.93	3.1	0	1	0	0	0	0	5.46	38	68.9	0	0		0	105.3	65	45	105	65	40	40	1.52	51.2	-5	0
37	0	1	0	1	1	1	1	1	1	0	0	0	1	0	0	2	1	2	27.61	1.69	3.5	3	1.7	1.64	1.7	1	1	1	1	0	0	3.97	38	22.6	0	0		0	105	55	25	145.5	65	32	38	2.86	29.9	7	10
38	0	0	0	0	1	1	0	1	1	0	0	0		0	0	2	1	1	26.55	1.78	3.5	3	2.5	1.71	2.5	5	0	1	1	1	0	6.89	36	38.9	0	0		0			96
39	0	0	0	0	0	0	0	1	0	0	0	0		1	1	1	8	3	40.96	2.24	4	3	3.52	1.37	3.52	0	0	0	0	0	0	34.6	29	19.2	0	0		0			41
40	0				1	0	0	0	0						1	1	8	2	21.88	1.69	3.5	3	1.7	1.39	1.7	1	0	1	0	0	0	10.7	30	76.8	1	0	1	0	151.9	45	129	128	50	148	27	15.3	72.4	19	5
41	0	0	0	0	0	1	1	1	0	0	0				0	1	1	2	42.35	2.26	4	3	5.67	1.37	5.67	1	0	1	1	0	0	25.9	33	36.1	1	0	1	0	82.3	64	34	60.7	65	39	33	37.4	46.6	5	1
42	0	1			1	1	1	1	1						0	1	1	3	48.89	2.06	4	3	4.37	1.23	4.37	3	1	0	1	1	0	97	37	30.2	1	0	2	0		60	49	93	55	62	33	29.5	41.5	13	-5
43	0	1	0	1	1	1	0	1	0	1	1	0		0	1	2	1	2	20.73	1.68	4	3	3.6	1.67	3.6	2	0	0	1	1	0	1.86	40	51.7	0	0		0	131	75	185	143	65	101	38	3.94	54.8	-84	-10
44	0	0			1	1	0	1	1						1	6	1	1	23.43	1.68	4	3	3.97	1.54	3.97	4	1	1	0	1	0	4.44	41	40	1	0	1	0		60	161	103	70	133	40	4.03	42.8	-28	10
45	0	0	0	1	1	1	1	1	1	1	0	0		0	1	3	1	2	23.67	1.96	4	3	3.31	1.55	3.31	2	1	1	1	0	0	1.44	37	26.8	1	0	2	0	62	65	31	69	65	26	35		26.6	-5	0
46	0	0	0	0	0	1	1	1	1	0	0	0		0	1	1	1	2	29.62	2.05	4	3	0.63	1.24	0.63	0	1	0	1	0	0	6.38	41	18.8	0	0	3	0	240.87	56	45
47	0	0	0	0	0	0	0	1	1						1	1	3	1	21.56	1.64	3	3	3.5	1.74	3.5	1	1	1	0	0	0	1.9	36	44	1	0	1	0	155.3	65	65	117	30	104	36	5.06	50.7	39	-35
48	0	1			1	0	0	1	1						1	6	8	2	29.06	2.02	4	3	3.4	1.46	3.4	2	1	1	1	1	0	10.4	35	53.3	1	0	1	0	139.5	37	67	192.7	35	59	35	40.5	53.1	-8	-2
49	0	1	0		1	1	1	1	1	0	0	1	1	0	1	1	1	1	20.2	1.78	4	3	3.3	1.6	3.3	1	1	1	1	0	0	7.67	30	20.3	0	0		0	126	40	265	101	50	305	33	7.71		40	10
50	0	0	1	1	1	1	1	1	1	0	0	0	1	0	0	1	1	1	38.95	1.93	3.5	3	1.4	1.32	1.4	1	1	0	0	0	1	1.99	39	17.4	1	0	5	0	92.8	55	33		65	35	39	4.71	26.3	2	10
51	0	0	0	0	1	0	0	1	0	0	0	0	1	0	1	7	2	2	26.51	1.74	4	3	2.62	1.54	2.62	3	0	0	1	0	1	11	34	46.5	0	0		0	108	65	61		70	47	28	45.9	39.4	-14	5
52	0	0	0	0	0	0	0	1	0	0	0			0	0	3	3	2	30.22	1.91	3.5	3	2	1.2	2	1	1	0	0	0	0	9.82	38	21.7	0	0		0	66.1	60	36	58.7	65	36	38	9.56	13.6	0	5
53	0	1	0	1	1	0	0	1	0	0	0	1	1	0	1	3	3	1	21.5	1.72	4	3	4.1	1.7	4.1	2	1	0	0	1	0	0.64	34	47.7	0	0		0			52	123	45	70	33	2.1	59.3	18
54	0	0	0	0	1	0	0	1	1	0	0	1	1	0	1	1	4	1	25.86	1.98	4	3	2.52	1.16	2.52	3	0	1	0	0	0	2.07	37	36.8	0	0	4	1	133	65	36	148	47	235	33	5.54	47.5	199	-18
55	0	0	0	0	1	1	1	1	1	0	1	0		0	1	1	1	2	42.3	2.27	4	3	3.2	1.44	3.2	0	1	0	1	0	0	10.7	30	51.8	0	0		0	100	50	126	101	40	187	34	2.79	51.8	61	-10
56	0	0	0	0	0	0	0	1	0	0	0	0		0	1	6	8	2	22.9	1.56	4	3	3.7	2.06	3.7	1	1	1	0	0	0	4	33	42.3	0	0	4	1	80	65	35	90	65	40	31	1.07	50.3	5	0
57	0	0	0	0	0	1	1	1	0						1	1	1	1	23.88	1.89	4	3	1.2	0.99	1.2	1	0	0	0	0	0	33.8	26	34.1	1	1	1	0	121.5	74	111
58	0	0	0	0	0	1	1	1	0	0	0	0	0	0	1	2	1	2	24.49	1.82	4	3	4.01	1.5	4.01	4	1	1	1	0	0	1.45	32	24.8	0	0	4	1	141	65	173	92	60	109	30	16.9	44.1	-64	-5
59	0	0	0	0	0	0	0	1	0	1	0	0	1	0	0	3	2	1	31.24	1.69	4	3	0.6	1.47	0.6	1	1	0	1	0	0	4	35	23	0	0		0			61	94	65	63	33	2.96	33.5	2
60	1	0	0	0	0	1	0	0	0	0	0	0		0	1	7	1	2	31.29	2.34	4.5	3	4.6	1.41	26	0	1	0	0	0	0	1.05	43	50.1	0	0	4	1	79	70	30	73	65	31	37	1.67	37.4	1	-5
61	1	0	0	0	1	1	1	1	1						0	2	1	2	38.64	2	4	3	4.9	1.47	25.65	0	1	0	0	0	0	16.5	37	55.5	1	0	1	0		55	45		60	42	37	26.1	41.1	-3	5
62	1	0	0	0	0	0	0	1	0	0	0	0		1	0	5	3	2	17.32	1.42	3.5	3	2.5	2.06	30.15	0	0	0	0	0	0	6.43	35	69.1	0	0		0	70	60	32	59	60	50	30	3.72	43.8	18	0
63	1	0	0	0	0	0	0	1	0	0				0	1	2	6	3	20.12	1.85	4	3	1.5	1.4	28.27	0	1	0	0	0	0	9.98	41	64.9	0	0		0	98.1	60	41	155	60	29	42	1.44	26.1	-12	0
64	1	0	0	0	0	1	0	1	1	1	0	0		0	1	3	1	1	30.24	1.81	4	3	3.94	1.56	36.99	1	0	0	0	0	1	8.51	37	37.3	1	0	2	0	104	60	114	140.2	66	109	38	4.37	13.4	-5	6
65	1	1	0	1	1	0	0	1	1	1	1	0		0	0	1	4	2	18.75	1.52	3	3	0.6	1.74	28.16	1	0	1	1	0	0	8.16	34	44.5	0	0		0	122	50	17	82	65	83	31	16.8	30.1	66	15
66	1	0	0	1	1	1	0	1	1	1	0	0		0	1	1	1	3	30.86	1.87	3.5	3	2.4	1.31	28.23	0	0	0	0	0	0	2.51	40	21.3	1	0	1	0	104.5	70	86	103	65	90	39	2.56	26.1	4	-5
67	1	0	0	0	0	0	0	1	0	0	0	0		0	0	1	6	2	19.91	1.75	3.5	3	0.81	0.95	25.1	2	0	1	0	1	0	1	43	13.3	0	0	4	1	72.5	63	12				42		17
68	1	1	1	1	1	0	0	1	1	1	1			0	1	4	3	2	20.62	1.78	4	3	4.52	1.59	30.42	3	1	1	1	0	1	1.91	39	56.6	0	0		0	140	45	64	128	45	67	34	1.9	33.4	3	0
69	1	0	0	0	0	0	0	1	0	0	0	1	1	1	1	6	4	2	24.15	1.69	4	3	3.59	2.01	33.55	0	1	0	0	0	0	1.46	20	51	0	0		0	142	65	50	146.4	70	66	39	1.87	17.9	16	5
70	1	0	0	0	0	0	0	0	0	0	0	0	1	0	1	3	8	2	21.66	1.55	4	3	0.4	2.11	33.26	0	0	0	0	0	0	4	27	34.7	1	0	1	0	82	60	139	77	65	142	25	1.12	29.9	3	5
71	1	0	0	0	1	1	1	1	1	0	0	0		0	1	2	1	2	18.94	1.78	4	3	3	1.56	31	2	0	1	0	1	0	4.19	38	30.8	1	0	1	0	71	59	63	64.9	67	50	38	2.67	27.7	-13	8
72	1	0	0	0	1	1	1	1	1	0	0	1	1	0	1	1	1	2	21.3	1.8	3.75	3	3.8	1.42	25.12	1	1	0	0	0	1	6.52	36	28.3	0	0		0	128.2	35	182	205	30	175	37	5.12	22.2	-7	-5
73	1	0	0	0	1	1	0	1	0	1	0			0	1	3	6	1	29.64	1.86	3.5	3	3.7	1.3	27.6	1	0	0	1	1	0	8.56	36	52.9	1	0	1	0	199.3	55	87	121	55	119	25	10	37.7	32	0
74	1	0	1	1	1	1	1	1	1	0	0	0	0	0	1	4	1	3	26.23	1.75	4	3	3.3	1.96	28.15	1	1	1	1	0	0	2.59	30	20.2	0	0		0	78	55	34
75	1	0	0	0	0	0	0	1	0	0	0	0	1	0	1	1	3	2	22.58	1.61	4	3	5.7	1.6	29.66	2	1	1	0	0	1	19.6	33	53.6	0	0		0		40	226	163.4	45	23	36	8.38	22.4	-203	5
76	1				0	1	1	1	0						1	1	1	2	33.44	1.93	3.5	3	2.5	1.49	24.39	4	0	1	1	1	0	3.59	36	11.4	1	0	1	0	107.5	65	44	141	60	37	39	6.6	14	-7	-5
77	1	0	0	0	0	0	0	1	0	0	0	0		0	1	1	3	2	27.5	1.84	4	3	1.4	1.62		0	1	0	1	0	0	1.24	36	13	0	0	4	1	96	65	15
78	1	0	0	0	0	0	0	1	0	0	0			0	1	7	2	2	22.7	1.53	4	3	1.7	1.9	31.97	2	1	0	1	0	1	20.4	35	39.9	0	0		0	140	70	38	130	70	32	32	24.9	40.7	-6	0
79	1	0	0	0	0	0	0	1	0	0	0	0		0	1	3	5	1	26.6	1.76	4	3	3.63	1.42	26.63	1	0	0	0	0	0	9.04	33	18.6	0	0		0	97	65	41	100	65	37	36	4.2	14.4	-4	0
80	1	0	0	0	0	0	0	1	0	0	0			0	1	1	3	2	20.94	1.51	4	3	2.81	2.04	28.8	0	0	0	0	0	0	3.25	39	59.3	0	0		0	82.7	60	25	73.9	70	23	42	2.8	35.6	-2	10
81	1	0	0	0	1	1	1	1	0	0	0			0	0	2	1	2	27.54	1.73	4	3	4.64	1.67	26.08	3	1	1	1	0	1	9.62	41	43.8	1	0	1	0		67	23	95.6	65	63	39	7.62	20.4	40	-2
82	1	0	0	0	0	1	1	1	0	0	0			0	0	7	1	2	36.15	1.68	4	3	1.69	1.1	30.72	1	1	0	1	0	0	4	32	23.3	0	0		0	100	65	62	78	80	57	30	0.83	17.9	-5	15
83	1	1	0	0	1	0	0	1	0	0	0	0		1	1	1	6	2	26.85	2.07	4	3	2.9	2.27	27.03	2	1	1	1	0	1	4	31	27.5	0	0		0	121	65	31	0
84	1	0	0	0	1	1	1	1	0	0	0			0	0	2	1	2	25.52	1.86	3.5	3	3.86	1.37	31.17	2	0	1	1	0	0	1	37	20.1	0	0		0	89	65	77	118	60	64	30		21.5	-13	-5
85	1				1	1	0	0	0						1	1	1	1	37.15	1.99	4	3	3.62	1.48	23.57	0	1	0	1	0	0	16.9	37	56.5	1	0	1	0	73.8	69	81	69.7	60		33	33	21.5		-9
86	1				0	1	1	1	0						0	7	1	2	40.45	1.94	3.5	3	0.93	1.05	26.86	5	1	1	1	0	1	5.62	36	19	1	0	1	0	126	64	25	150	75	21	36	12.8	28.3	-4	11
87	1	0	0	0	0	0	0	1	0	0	0	1	1	0	1	5	3	2	20.76	1.74	4	3	4.5	2.08	31.71	2	0	0	0	0	1	12	34	40.3	0	0		0	111	65	176	118	65	132	33	11.2		-44	0
88	1		0		1	1	0	1	0	0	0	0	1	0	1	4	3	2	28.5	1.76	3.5	3	0.8	1.68	26.27	3	1	1	1	1	0	0.76	37	23.8	0	0		0	101	60	18	100	60	13	33	0.47	18.3	-5	0
89	1				1	1	1	1	1						1	1	1	2	28.55	1.97	4	3	3.61	1.15		1	1	1	1	0	0	5.23	34	40.4	1	1	1	0	115.3	43	109
90	1	0	1	1	1	0	0	1	0	1	0	0		0	1	1	5	1	21.42	1.77	3.5	3	2.7	1.68	23.1	0	0	0	0	0	0	16.1	31	22.1	0	0		0	124	45	56	124	55		36	4.65	20.9		10
91	1	0	0	0	0	0	0	0	0	0	0	0	0	0	0	1	7	1	27.87	1.34	3.5	3	1.2	1.48	17.22	0	0	0	0	0	0	8	42	42.6	0	0		0		55	19		70	15	40	4.57	30.4	-4	15
92	1	0	0	0	1	0	0	1	0	1	0		1	0	0	3	8	3	33.73	1.64	3.5	3	2.5	1.94	22.37	0	1	0	0	0	0	26.6	35	51.3	1	0	2	0	125	63	49	122	60	47	39	6.48	33	-2	-3
93	1	0	0	0	1	1	1	0	1	0	0	0	1	0	1	1	1	2	34.54	2.15	4	3	3.1	1.49	31.38	0	1	0	0	0	0	8.46	38	24.3	0	0		0	140.9	55	67	95	60	94	41	6.03	23.8	27	5
94	1	0	0		1	1	0	1	1	1	0	0		0	1	1	1	2	39.09	2.47	4.5	3	2.6	1.19	35.33	4	1	1	1	0	1	8.85	36	21.4	1	0	1	0	151	60	190	83	65	196	39	9.25		6	5
95	1	0	0	0	1	1	0	1	1						0	3	3	2	27.58	1.62	3	3	2.3	1.31	23.51	0	1	0	0	0	0	14.3	35	48.8	1	0	2	0	94.2	55	168		40	870	36	19.1	34.4
96	1	0	0	1	1	1	0	1	0	0	0			0	0	6	1	2	43.33	1.8	3	3	0.61	1.5	23.11	1	1	0	1	0	1	5.46	36	28.5	0	0		0	66.9	70	15	99	70	18	34	9.82	27.2	3	0
97	1	1	0		1	0	0	1	0					0	1	3	5	2	25.42	1.75	3	3	1.84	1.68	27.98	2	1	0	1	1	0	7.65	40	13.9	0	0		0	191	60	115	91	60	127	35	3.07	33.9	12	0
98	1				0	1	0	1	0					0	1	1	3	1	25.2	1.85	4	3	2.96	1.2		1	1	0	1	0	0	59.7	33	27.6	0	0	3	0	89.1	55	52
99	1	0	0	0	0	0	0	1	0	0	0			0	1	1	6	3	27	1.88	4	3	3.13	1.49	24.01	1	1	0	0	1	0	7.61	34	53.1	0	0		0	74	65	44	64	65	42	33	9.68	38.7	-2	0
100	1	0	0	0	1	1	1	1	1	0	0	0		0	0	6	1	2	22.68	1.62	4	3	3.16	1.92	23.57	2	0	1	0	0	0	4	34	13.7	1	0	1	0	109	50	37				31	0.61	26.6
101	1	0	0	1	1	0	0	1	0	1			1	0	0	1	3	1	30.24	1.68	4	3	2.93	2.24	31.39	1	1	0	0	0	0	4	35	44.5	0	0		0	64	60	94	109	60	83	34	1.98	42.5	-11	0
102	1	0	0	0	0	0	0	1	0	0	0	0	0	0	0	7	2	2	29.14	1.76	3	3	0.4	1.83	28.33	2	0	1	0	0	0	4	41	19.4	0	0		0	110	65	39	86	65	46	39	0.97	22.5	7	0
103	1	0	0	0	0	0	0	0	0	0	0	0	1	0	1	1	3	1	22.8	1.81	3.5	3	1.5	1.34	27.17	0	0	0	0	0	0	9.24	37	35.2	1	0	2	0	130	60	131	113	55	89	30	44.4	24.9	-42	-5
104	1	1	0		1	0	0	1	1	0	0	1	1	0	1	1	3	2	28.98	1.62	3.5	3	1.6	1.27	29.97	3	1	1	0	1	0	10.6	41	17.5	1	0	1	0	124.5	63	23	135	70	33	39	3.67	17.7	10	7
105	1	0	0	0	0	0	0	1	0	0	0	0		0	0	3	8	2	25.81	1.53	3.5	3	2.31	1.75	26.32	2	0	1	1	0	1	3.88	40	24.2	0	0	4	1	106	65	32	81	65	27	36	3.95	24.4	-5	0
106	1	0	0	0	0	0	0	0	0	0	0	0	0	0	0	1	6	2	20.1	1.45	4	3	4.17	2.38	29.86	2	0	0	0	1	0	0.45	30	49.7	0	0		0	125	60	173	94	65		30	5.56	42		5
107	1	0	0	0	0	1	1	1	0	0	0			0	0	7	1	2	28.5	1.68	4	3	3.8	2.38	28.52	1	1	0	1	0	1	19.4	30	26.5	0	0		0	112	65	48	93	60	35	32	20.8	31.1	-13	-5
108	1	0	0	0	0	1	1	1	0	0	0	0		0	1	1	5	1	19.8	1.68	4	2	3.49	1.79		2	1	1	1	0	0	4	31	27.1	1	1	1	0	85	45	64
109	1	0	0	0	0	1	1	1	0	0	0	0	0	0	0	2	1	1	24.88	1.68	3.5	3	0.8	1.57	26.19	2	0	0	1	0	1	1	42	29.1	0	0	4	1	47.3	70	18	47.3	70	11	40	1.58		-7	0
110	1	0	0	0	0	0	0	1	0	0	0	0		0	0	1	7	2	26.65	1.76	4	3	1.2	2.63	30.45	0	0	0	1	0	0	4.44	29	18.1	0	0		0	77	65	22	68	60	35	34	1.33	43.4	13	-5
111	1				1	0	0	1	0						0	1	3	1	25.05	1.64	4	3	4.22	1.7	34.38	1	1	0	0	0	0	7.85	37	45.2	1	0	1	0	54.2	56	34	82.4	65	41	32	69.2	60.6	7	9
112	1	0	0	0	0	1	1	1	1	0	0	0	1	1	1	2	1	1	30.78	1.95	4.25	3	5.02	1.34	28.61	0	1	0	1	0	0	11.2	38	54.8	0	0		0	144.9	60	86				37	9.52	34.3
113	1				1	1	0	0	1						0	1	2	2	32.38	1.74	3	3	1.56	1.25	19.06	1	0	1	1	0	0	3.71	37	21.9	1	0	2	0	87	50	158	100	57	58	37	1.83	17.9	-100	7
[truncated: 15 more columns]
